# Supplementary material for: Epigenetic silencing of EYA2 in pancreatic adenocarcinomas promotes tumor growth
Source: Oncotarget. 2014 Mar 22;5(9):2575–87. doi: 10.18632/oncotarget.1842 (PMC4058028; doi:10.18632/oncotarget.1842)
Supplement: Supplementary file 2 [file oncotarget-05-2575-s002.xlsx]

## Sheet: 160GenesExonArray
Transcript ID	Gene Symbol	Gene Assignment		Gene Ontology biological process		Pathway		Fold-Change(EYA2 vs. Control) Panc2.5	Fold-Change(EYA2 vs. Control) Panc3.014	Binding Site
3523118	A2LD1	NM_033110 // A2LD1 // AIG2-like domain 1 // 13q32.3 // 87769 /// ENST00000376250 // A2LD1 // AIG2-like domain 1 // 13q32.3 // 87769 /// ENST00000455100 // A2LD1 // AIG2-like domain 1 // 13q32.3 // 877	-	---	-	---	-	-2.26343	-2.02075	Yes
3288845	AGAP8	NM_001077686 // AGAP8 // ArfGAP with GTPase domain, ankyrin repeat and PH domain 8 // 10q11.23 // 728404 /// NM_133446 // AGAP4 // ArfGAP with GTPase domain, ankyrin repeat and PH domain 4 // 10q11.22	-	GO:0032312 // regulation of ARF GTPase activity // inferred from electronic annotation /// GO:0032312 // regulation of ARF GTPase activity // inferred from electronic ann	-	---	-	-2.0634	2.36402	Yes
3274758	AKR1C2	NM_205845 // AKR1C2 // aldo-keto reductase family 1, member C2 (dihydrodiol dehydrogenase 2; bile acid binding protein; 3-alpha hydroxysteroid dehydrogenase, type III) // 10p15-p14 // 1646 /// NM_0013	-	GO:0006693 // prostaglandin metabolic process // inferred from direct assay /// GO:0007586 // digestion // inferred from direct assay /// GO:0008202 // steroid	-	---	-	-4.63905	-3.06602	Yes
2487082	ANTXR1	NM_032208 // ANTXR1 // anthrax toxin receptor 1 // 2p13.1 // 84168 /// NM_053034 // ANTXR1 // anthrax toxin receptor 1 // 2p13.1 // 84168 /// NM_018153 // ANTXR1 // anthrax toxin receptor 1 // 2p13.1	-	GO:0031532 // actin cytoskeleton reorganization // inferred from direct assay /// GO:0034446 // substrate adhesion-dependent cell spreading // inferred from direct assay //	-	---	-	4.14496	3.36221	Yes
3945572	APOBEC3C	NM_014508 // APOBEC3C // apolipoprotein B mRNA editing enzyme, catalytic polypeptide-like 3C // 22q13.1 // 27350 /// BC011739 // APOBEC3C // apolipoprotein B mRNA editing enzyme, catalytic polypeptide	-	GO:0044419 // interspecies interaction between organisms // inferred from electronic annotation /// BC011739 // GO:0044419 // interspecies interaction between organisms // inferred from	-	---	-	2.16481	-4.12188	Yes
3203569	AQP3	NM_004925 // AQP3 // aquaporin 3 (Gill blood group) // 9p13 // 360 /// ENST00000297991 // AQP3 // aquaporin 3 (Gill blood group) // 9p13 // 360 /// AK095363 // AQP3 // aquaporin 3 (Gill blood group) /	-	GO:0002684 // positive regulation of immune system process // inferred from direct assay /// GO:0006810 // transport // non-traceable author statement /// GO:0	-	---	-	-3.18195	-2.17826	Yes
3292561	ATOH7	NM_145178 // ATOH7 // atonal homolog 7 (Drosophila) // 10q21.3|10q21.3-q22.1 // 220202 /// ENST00000373673 // ATOH7 // atonal homolog 7 (Drosophila) // 10q21.3|10q21.3-q22.1 // 220202 /// BC032621 //	-	GO:0007275 // multicellular organismal development // inferred from electronic annotation /// GO:0007399 // nervous system development // inferred from electronic annotation	-	---	-	-3.81713	2.31367
3863342	ATP1A3	NM_152296 // ATP1A3 // ATPase, Na+/K+ transporting, alpha 3 polypeptide // 19q13.31 // 478 /// ENST00000302102 // ATP1A3 // ATPase, Na+/K+ transporting, alpha 3 polypeptide // 19q13.31 // 478 /// AK29	-	GO:0006754 // ATP biosynthetic process // inferred from electronic annotation /// GO:0006813 // potassium ion transport // inferred from electronic annotation /// NM_152296	-	---	-	-4.6127	-2.06352
3921490	B3GALT5	NM_033171 // B3GALT5 // UDP-Gal:betaGlcNAc beta 1,3-galactosyltransferase, polypeptide 5 // 21q22.3 // 10317 /// NM_033172 // B3GALT5 // UDP-Gal:betaGlcNAc beta 1,3-galactosyltransferase, polypeptide	-	GO:0006486 // protein amino acid glycosylation // inferred from electronic annotation /// GO:0006486 // protein amino acid glycosylation // inferred from electronic annotati	-	---	-	-2.3309	-2.74672
3346548	BIRC3	NM_001165 // BIRC3 // baculoviral IAP repeat-containing 3 // 11q22 // 330 /// NM_182962 // BIRC3 // baculoviral IAP repeat-containing 3 // 11q22 // 330 /// ENST00000263464 // BIRC3 // baculoviral IAP	-	GO:0006916 // anti-apoptosis // traceable author statement /// GO:0007166 // cell surface receptor linked signaling pathway // traceable author statement /// G	-	AF070674 // GenMAPP // Apoptosis /// AF070674 // GenMAPP // Apoptosis_GenMAPP	-	4.21762	-4.36113	Yes
3565206	BMP4	NM_001202 // BMP4 // bone morphogenetic protein 4 // 14q22-q23 // 652 /// NM_130851 // BMP4 // bone morphogenetic protein 4 // 14q22-q23 // 652 /// NM_130850 // BMP4 // bone morphogenetic protein 4 //	-	GO:0000186 // activation of MAPKK activity // inferred from direct assay /// GO:0001525 // angiogenesis // inferred from electronic annotation /// GO:0001541 /	-	NM_001202 // GenMAPP // TGF_Beta_Signaling_Pathway /// NM_130850 // GenMAPP // TGF_Beta_Signaling_Pathway /// NM_130850 // GenMAPP // TGF_Beta_Signaling_Pathway /// BC020546 // GenMAPP // TGF_Beta_Sig	-	4.79566	5.38349	Yes
3563687	C14orf138	NM_024558 // C14orf138 // chromosome 14 open reading frame 138 // 14q21.3 // 79609 /// NM_001040662 // C14orf138 // chromosome 14 open reading frame 138 // 14q21.3 // 79609 /// ENST00000395860 // C14o	-	GO:0008150 // biological_process // no biological data available /// GO:0008150 // biological_process // no biological data available /// AK129564 // GO:0008150 // biolo	-	---	-	2.10935	-2.20649	Yes
2831519	C5orf32	NM_032412 // C5orf32 // chromosome 5 open reading frame 32 // 5q31.3 // 84418 /// ENST00000261811 // C5orf32 // chromosome 5 open reading frame 32 // 5q31.3 // 84418 /// BC023982 // C5orf32 // chromos	-	---	-	---	-	2.26183	-2.06587	Yes
2948783	C6orf15	NM_014070 // C6orf15 // chromosome 6 open reading frame 15 // 6p21.3 // 29113 /// ENST00000259870 // C6orf15 // chromosome 6 open reading frame 15 // 6p21.3 // 29113 /// ENST00000440933 // C6orf15 //	-	GO:0008150 // biological_process // no biological data available /// GO:0030198 // extracellular matrix organization // inferred from electronic annotation /// ENST00000259	-	---	-	3.91714	-2.2445	Yes
3021158	C7orf58	NM_024913 // C7orf58 // chromosome 7 open reading frame 58 // 7q31.31 // 79974 /// NM_001105533 // C7orf58 // chromosome 7 open reading frame 58 // 7q31.31 // 79974 /// ENST00000310396 // C7orf58 // c	-	---	-	---	-	-2.24739	-2.37694	Yes
3142932	C8orf59	NM_001099670 // C8orf59 // chromosome 8 open reading frame 59 // 8q21.2 // 401466 /// NM_001099671 // C8orf59 // chromosome 8 open reading frame 59 // 8q21.2 // 401466 /// NM_001099672 // C8orf59 // c	-	---	-	---	-	4.33932	2.35696	Yes
3242425	CCNY	NM_181698 // CCNY // cyclin Y // 10p11.21 // 219771 /// NM_145012 // CCNY // cyclin Y // 10p11.21 // 219771 /// ENST00000374706 // CCNY // cyclin Y // 10p11.21 // 219771 /// ENST00000374704 // CCNY //	-	GO:0000086 // G2/M transition of mitotic cell cycle // inferred from direct assay /// GO:0007049 // cell cycle // inferred from electronic annotation /// GO:00	-	---	-	-2.37682	2.40519	Yes
3443868	CD69	NM_001781 // CD69 // CD69 molecule // 12p13-p12 // 969 /// NR_026672 // CD69 // CD69 molecule // 12p13-p12 // 969 /// NR_026671 // CD69 // CD69 molecule // 12p13-p12 // 969 /// ENST00000228434 // CD69	-	---	-	---	-	2.53374	-2.09839	Yes
3834341	CEACAM5	NM_004363 // CEACAM5 // carcinoembryonic antigen-related cell adhesion molecule 5 // 19q13.1-q13.2 // 1048 /// ENST00000221992 // CEACAM5 // carcinoembryonic antigen-related cell adhesion molecule 5 /	-	---	-	---	-	2.86179	-9.61363	Yes
2961177	COL12A1	NM_004370 // COL12A1 // collagen, type XII, alpha 1 // 6q12-q13 // 1303 /// NM_080645 // COL12A1 // collagen, type XII, alpha 1 // 6q12-q13 // 1303 /// ENST00000370134 // COL12A1 // collagen, type XII	-	GO:0001501 // skeletal system development // traceable author statement /// GO:0007155 // cell adhesion // inferred from electronic annotation /// GO:0030199 /	-	---	-	-2.09217	2.95031	Yes
2438458	CRABP2	NM_001878 // CRABP2 // cellular retinoic acid binding protein 2 // 1q21.3 // 1382 /// ENST00000368222 // CRABP2 // cellular retinoic acid binding protein 2 // 1q21.3 // 1382 /// ENST00000368221 // CRA	-	GO:0006355 // regulation of transcription, DNA-dependent // traceable author statement /// GO:0006810 // transport // inferred from electronic annotation /// G	-	---	-	2.14841	2.77089
3901333	CST4	NM_001899 // CST4 // cystatin S // 20p11.21 // 1472 /// ENST00000217423 // CST4 // cystatin S // 20p11.21 // 1472 /// BC065714 // CST4 // cystatin S // 20p11.21 // 1472	-	---	-	---	-	2.55198	-2.92168	Yes
2974330	CTGF	NM_001901 // CTGF // connective tissue growth factor // 6q23.1 // 1490 /// ENST00000367976 // CTGF // connective tissue growth factor // 6q23.1 // 1490 /// BC087839 // CTGF // connective tissue growth	-	GO:0001502 // cartilage condensation // inferred from electronic annotation /// GO:0001503 // ossification // inferred from electronic annotation /// GO:000152	-	---	-	2.45949	2.28302
2773369	CXCL5	NM_002994 // CXCL5 // chemokine (C-X-C motif) ligand 5 // 4q12-q13 // 6374 /// ENST00000296027 // CXCL5 // chemokine (C-X-C motif) ligand 5 // 4q12-q13 // 6374 /// BC008376 // CXCL5 // chemokine (C-X-	-	GO:0006935 // chemotaxis // traceable author statement /// GO:0006955 // immune response // inferred from electronic annotation /// GO:0007165 // signal transd	-	---	-	3.91247	-2.77494
2548699	CYP1B1	NM_000104 // CYP1B1 // cytochrome P450, family 1, subfamily B, polypeptide 1 // 2p21 // 1545 /// ENST00000260630 // CYP1B1 // cytochrome P450, family 1, subfamily B, polypeptide 1 // 2p21 // 1545 ///	-	GO:0006725 // cellular aromatic compound metabolic process // inferred from electronic annotation /// GO:0007601 // visual perception // traceable author statement /// NM_0	-	---	-	-2.11172	2.93552
2922972	DCBLD1	NM_173674 // DCBLD1 // discoidin, CUB and LCCL domain containing 1 // 6q22.1 // 285761 /// ENST00000296955 // DCBLD1 // discoidin, CUB and LCCL domain containing 1 // 6q22.1 // 285761 /// BC035671 //	-	GO:0007155 // cell adhesion // inferred from electronic annotation /// ENST00000296955 // GO:0007155 // cell adhesion // inferred from electronic annotation /// BC035671 // GO:0007155 /	-	---	-	3.10585	-2.14483	Yes
3251393	DDIT4	NM_019058 // DDIT4 // DNA-damage-inducible transcript 4 // 10pter-q26.12 // 54541 /// ENST00000307365 // DDIT4 // DNA-damage-inducible transcript 4 // 10pter-q26.12 // 54541 /// BC007714 // DDIT4 // D	-	GO:0001666 // response to hypoxia // inferred from electronic annotation /// GO:0006915 // apoptosis // inferred from electronic annotation /// GO:0009968 // n	-	---	-	-2.57941	2.11575
3203086	DDX58	NM_014314 // DDX58 // DEAD (Asp-Glu-Ala-Asp) box polypeptide 58 // 9p12 // 23586 /// ENST00000379883 // DDX58 // DEAD (Asp-Glu-Ala-Asp) box polypeptide 58 // 9p12 // 23586 /// BC132786 // DDX58 // DEA	-	GO:0002230 // positive regulation of defense response to virus by host // inferred from mutant phenotype /// GO:0009615 // response to virus // inferred from electronic anno	-	---	-	2.43625	2.66899	Yes
3106310	DECR1	NM_001359 // DECR1 // 2,4-dienoyl CoA reductase 1, mitochondrial // 8q21.3 // 1666 /// ENST00000220764 // DECR1 // 2,4-dienoyl CoA reductase 1, mitochondrial // 8q21.3 // 1666 /// AK300069 // DECR1 //	-	GO:0006635 // fatty acid beta-oxidation // inferred from direct assay /// GO:0006635 // fatty acid beta-oxidation // non-traceable author statement /// GO:0051	-	---	-	2.56207	6.64657	Yes
3041816	DFNA5	NM_004403 // DFNA5 // deafness, autosomal dominant 5 // 7p15 // 1687 /// NM_001127454 // DFNA5 // deafness, autosomal dominant 5 // 7p15 // 1687 /// NM_001127453 // DFNA5 // deafness, autosomal domina	-	GO:0007605 // sensory perception of sound // traceable author statement /// GO:0060113 // inner ear receptor cell differentiation // inferred from electronic annotation ///	-	---	-	2.45047	2.47391	Yes
2514304	DHRS9	NM_005771 // DHRS9 // dehydrogenase/reductase (SDR family) member 9 // 2q31.1 // 10170 /// NM_199204 // DHRS9 // dehydrogenase/reductase (SDR family) member 9 // 2q31.1 // 10170 /// NM_001142270 // DH	-	GO:0008209 // androgen metabolic process // inferred from direct assay /// GO:0030855 // epithelial cell differentiation // non-traceable author statement ///	-	---	-	-2.74902	-5.91916	Yes
2638962	DTX3L	NM_138287 // DTX3L // deltex 3-like (Drosophila) // 3q21.1 // 151636 /// ENST00000296161 // DTX3L // deltex 3-like (Drosophila) // 3q21.1 // 151636 /// BC042191 // DTX3L // deltex 3-like (Drosophila)	-	GO:0006974 // response to DNA damage stimulus // inferred from mutant phenotype /// GO:0010390 // histone monoubiquitination // inferred from direct assay ///	-	---	-	2.09846	2.15197	Yes
3521372	DZIP1	NM_198968 // DZIP1 // DAZ interacting protein 1 // 13q32.1 // 22873 /// NM_014934 // DZIP1 // DAZ interacting protein 1 // 13q32.1 // 22873 /// ENST00000347108 // DZIP1 // DAZ interacting protein 1 //	-	GO:0007275 // multicellular organismal development // inferred from electronic annotation /// GO:0007281 // germ cell development // non-traceable author statement /// NM_1	-	---	-	-2.01591	-2.7433	Yes
2830861	EGR1	NM_001964 // EGR1 // early growth response 1 // 5q31.1 // 1958 /// ENST00000239938 // EGR1 // early growth response 1 // 5q31.1 // 1958 /// M62829 // EGR1 // early growth response 1 // 5q31.1 // 1958	-	GO:0000122 // negative regulation of transcription from RNA polymerase II promoter // inferred from electronic annotation /// GO:0006355 // regulation of transcription, DNA-	-	NM_001964 // GenMAPP // Ovarian_Infertility_Genes /// M62829 // GenMAPP // Ovarian_Infertility_Genes	-	2.93319	-2.30768
3862077	EID2	NM_153232 // EID2 // EP300 interacting inhibitor of differentiation 2 // 19q13.2 // 163126 /// ENST00000390658 // EID2 // EP300 interacting inhibitor of differentiation 2 // 19q13.2 // 163126 /// BC03	-	GO:0007181 // transforming growth factor beta receptor complex assembly // inferred from direct assay /// GO:0007183 // SMAD protein complex assembly // inferred from direct	-	---	-	2.31956	2.40231
3405748	EMP1	NM_001423 // EMP1 // epithelial membrane protein 1 // 12p12.3 // 2012 /// ENST00000256951 // EMP1 // epithelial membrane protein 1 // 12p12.3 // 2012 /// ENST00000431267 // EMP1 // epithelial membrane	-	GO:0007275 // multicellular organismal development // traceable author statement /// GO:0008283 // cell proliferation // traceable author statement /// GO:0008	-	---	-	-2.17038	-2.02079	Yes
2632778	EPHA6	NM_001080448 // EPHA6 // EPH receptor A6 // 3q11.2 // 285220 /// ENST00000389672 // EPHA6 // EPH receptor A6 // 3q11.2 // 285220 /// AK092565 // EPHA6 // EPH receptor A6 // 3q11.2 // 285220 /// ENST00	-	GO:0006468 // protein amino acid phosphorylation // inferred from electronic annotation /// GO:0007169 // transmembrane receptor protein tyrosine kinase signaling path	-	---	-	2.45905	2.28589	Yes
2821347	ERAP2	NM_022350 // ERAP2 // endoplasmic reticulum aminopeptidase 2 // 5q15 // 64167 /// NM_001130140 // ERAP2 // endoplasmic reticulum aminopeptidase 2 // 5q15 // 64167 /// ENST00000437043 // ERAP2 // endop	-	GO:0006955 // immune response // inferred from electronic annotation /// GO:0008217 // regulation of blood pressure // traceable author statement /// GO:001988	-	---	-	3.26316	-4.11912	Yes
2447877	FAM129A	NM_052966 // FAM129A // family with sequence similarity 129, member A // 1q25 // 116496 /// ENST00000367511 // FAM129A // family with sequence similarity 129, member A // 1q25 // 116496 /// AF288391 /	-	GO:0001933 // negative regulation of protein amino acid phosphorylation // inferred from sequence or structural similarity /// GO:0001934 // positive regulation of protein a	-	---	-	2.18677	-2.107	Yes
2678714	FHIT	ENST00000341848 // FHIT // fragile histidine triad gene // 3p14.2 // 2272 /// AK127931 // FHIT // fragile histidine triad gene // 3p14.2 // 2272 /// BC057223 // FHIT // fragile histidine triad gene //	-	ENST00000341848 // GO:0006260 // DNA replication // inferred from electronic annotation /// ENST00000341848 // GO:0009117 // nucleotide metabolic process // traceable author statement /// AK127931 /	-	---	-	2.1787	2.40975	Yes
2526806	FN1	NM_212482 // FN1 // fibronectin 1 // 2q34 // 2335 /// NM_212475 // FN1 // fibronectin 1 // 2q34 // 2335 /// NM_002026 // FN1 // fibronectin 1 // 2q34 // 2335 /// NM_212478 // FN1 // fibronectin 1 // 2	-	GO:0001525 // angiogenesis // inferred from electronic annotation /// GO:0006953 // acute-phase response // inferred from electronic annotation /// GO:0007155	-	NM_212482 // GenMAPP // Inflammatory_Response_Pathway /// NM_212475 // GenMAPP // Inflammatory_Response_Pathway /// NM_002026 // GenMAPP // Inflammatory_Response_Pathway /// NM_212478 // GenMAPP // In	-	2.16539	3.67207	Yes
2681753	FOXP1	NM_032682 // FOXP1 // forkhead box P1 // 3p14.1 // 27086 /// NM_001012505 // FOXP1 // forkhead box P1 // 3p14.1 // 27086 /// ENST00000318789 // FOXP1 // forkhead box P1 // 3p14.1 // 27086 /// ENST0000	-	GO:0006355 // regulation of transcription, DNA-dependent // inferred from electronic annotation /// GO:0006355 // regulation of transcription, DNA-dependent // inferred f	-	---	-	2.39672	-2.03817	Yes
3959613	FOXRED2	NM_024955 // FOXRED2 // FAD-dependent oxidoreductase domain containing 2 // 22q12.3 // 80020 /// NM_001102371 // FOXRED2 // FAD-dependent oxidoreductase domain containing 2 // 22q12.3 // 80020 /// ENS	-	GO:0030433 // ER-associated protein catabolic process // inferred from mutant phenotype /// GO:0055114 // oxidation reduction // inferred from electronic annotation /// NM_	-	---	-	-2.32237	2.00817	Yes
3535515	FRMD6	NM_001042481 // FRMD6 // FERM domain containing 6 // 14q22.1 // 122786 /// NM_152330 // FRMD6 // FERM domain containing 6 // 14q22.1 // 122786 /// ENST00000356218 // FRMD6 // FERM domain containing 6	-	---	-	---	-	2.32171	3.14076	Yes
3830166	FXYD3	NM_021910 // FXYD3 // FXYD domain containing ion transport regulator 3 // 19q13.12 // 5349 /// NM_001136007 // FXYD3 // FXYD domain containing ion transport regulator 3 // 19q13.12 // 5349 /// NM_0011	-	GO:0006811 // ion transport // inferred from electronic annotation /// GO:0006821 // chloride transport // traceable author statement /// GO:0006811 // ion	-	---	-	-2.02362	-2.01723
3244008	FXYD4	NM_173160 // FXYD4 // FXYD domain containing ion transport regulator 4 // 10q11.21 // 53828 /// ENST00000279716 // FXYD4 // FXYD domain containing ion transport regulator 4 // 10q11.21 // 53828 /// EN	-	GO:0006811 // ion transport // inferred from electronic annotation /// ENST00000279716 // GO:0006811 // ion transport // inferred from electronic annotation /// ENST00000458363 // GO:00	-	---	-	-2.2218	-2.05209	Yes
2511603	GALNT5	NM_014568 // GALNT5 // UDP-N-acetyl-alpha-D-galactosamine:polypeptide N-acetylgalactosaminyltransferase 5 (GalNAc-T5) // 2q24.1 // 11227 /// ENST00000259056 // GALNT5 // UDP-N-acetyl-alpha-D-galactosa	-	GO:0006024 // glycosaminoglycan biosynthetic process // traceable author statement /// ENST00000259056 // GO:0006024 // glycosaminoglycan biosynthetic process // traceable author stateme	-	---	-	-2.38031	-2.35803	Yes
2437205	GBAP1	NR_002188 // GBAP1 // glucosidase, beta, acid pseudogene 1 // 1q21 // 2630 /// NM_000157 // GBA // glucosidase, beta, acid // 1q21 // 2629 /// NM_001005741 // GBA // glucosidase, beta, acid // 1q21 //	-	GO:0005975 // carbohydrate metabolic process // inferred from electronic annotation /// GO:0006629 // lipid metabolic process // inferred from electronic annotation /// NM_	-	---	-	2.19345	2.93277
2421883	GBP1	NM_002053 // GBP1 // guanylate binding protein 1, interferon-inducible, 67kDa // 1p22.2 // 2633 /// ENST00000370473 // GBP1 // guanylate binding protein 1, interferon-inducible, 67kDa // 1p22.2 // 263	-	ENST00000370473 // GO:0006955 // immune response // inferred from electronic annotation /// ENST00000422952 // GO:0006955 // immune response // inferred from electronic annotation	-	---	-	7.01353	2.07619	Yes
2421995	GBP4	NM_052941 // GBP4 // guanylate binding protein 4 // 1p22.2 // 115361 /// NM_052941 // GBP4 // guanylate binding protein 4 // 1p22.2 // 115361 /// ENST00000355754 // GBP4 // guanylate binding protein 4	-	ENST00000355754 // GO:0006955 // immune response // inferred from electronic annotation	-	---	-	2.75962	2.2656	Yes
3175494	GCNT1	NM_001097634 // GCNT1 // glucosaminyl (N-acetyl) transferase 1, core 2 // 9q13 // 2650 /// NM_001490 // GCNT1 // glucosaminyl (N-acetyl) transferase 1, core 2 // 9q13 // 2650 /// NM_001097633 // GCNT1	-	GO:0006493 // protein amino acid O-linked glycosylation // traceable author statement /// GO:0006493 // protein amino acid O-linked glycosylation // traceable author stat	-	---	-	3.64748	-2.46	Yes
3596147	GCNT3	NM_004751 // GCNT3 // glucosaminyl (N-acetyl) transferase 3, mucin type // 15q21.3 // 9245 /// ENST00000396065 // GCNT3 // glucosaminyl (N-acetyl) transferase 3, mucin type // 15q21.3 // 9245 /// ENST	-	GO:0005975 // carbohydrate metabolic process // non-traceable author statement /// GO:0006493 // protein amino acid O-linked glycosylation // traceable author statement ///	-	---	-	2.79649	-11.7963	Yes
3904858	GHRH	NM_021081 // GHRH // growth hormone releasing hormone // 20q11.2 // 2691 /// ENST00000373614 // GHRH // growth hormone releasing hormone // 20q11.2 // 2691 /// ENST00000237527 // GHRH // growth hormon	-	GO:0007186 // G-protein coupled receptor protein signaling pathway // not recorded /// GO:0007189 // activation of adenylate cyclase activity by G-protein signaling pathway	-	---	-	-2.09398	-3.10528	Yes
4022370	GPC4	NM_001448 // GPC4 // glypican 4 // Xq26.1 // 2239 /// ENST00000370828 // GPC4 // glypican 4 // Xq26.1 // 2239 /// AF030186 // GPC4 // glypican 4 // Xq26.1 // 2239	-	GO:0008283 // cell proliferation // traceable author statement /// GO:0009653 // anatomical structure morphogenesis // traceable author statement /// ENST00000370828 // GO:	-	---	-	2.56854	2.59729	Yes
3496637	GPC6	NM_005708 // GPC6 // glypican 6 // 13q32 // 10082 /// ENST00000377047 // GPC6 // glypican 6 // 13q32 // 10082 /// AY358462 // GPC6 // glypican 6 // 13q32 // 10082 /// ENST00000428510 // GPC6 // glypic	-	---	-	---	-	-2.52275	-2.86433	Yes
2368180	GPR52	NM_005684 // GPR52 // G protein-coupled receptor 52 // 1q24 // 9293 /// ENST00000367685 // GPR52 // G protein-coupled receptor 52 // 1q24 // 9293 /// BC095532 // GPR52 // G protein-coupled receptor 52	-	GO:0007165 // signal transduction // inferred from electronic annotation /// GO:0007186 // G-protein coupled receptor protein signaling pathway // inferred from electronic a	-	---	-	-2.62635	-2.93793	Yes
3568603	GPX2	NM_002083 // GPX2 // glutathione peroxidase 2 (gastrointestinal) // 14q24.1 // 2877 /// ENST00000389614 // GPX2 // glutathione peroxidase 2 (gastrointestinal) // 14q24.1 // 2877 /// AK225871 // GPX2 /	-	GO:0001659 // temperature homeostasis // inferred from electronic annotation /// GO:0002862 // negative regulation of inflammatory response to antigenic stimulus // inferred	-	---	-	-2.21872	-5.60868
2408832	GUCA2A	NM_033553 // GUCA2A // guanylate cyclase activator 2A (guanylin) // 1p35-p34 // 2980 /// ENST00000357001 // GUCA2A // guanylate cyclase activator 2A (guanylin) // 1p35-p34 // 2980 /// M97496 // GUCA2A	-	GO:0007165 // signal transduction // non-traceable author statement /// ENST00000357001 // GO:0007165 // signal transduction // non-traceable author statement /// M97496 // GO:0007165 /	-	M97496 // GenMAPP // Smooth_muscle_contraction	-	-4.32317	-3.07655
2735409	HERC5	NM_016323 // HERC5 // hect domain and RLD 5 // 4q22.1 // 51191 /// ENST00000264350 // HERC5 // hect domain and RLD 5 // 4q22.1 // 51191 /// AY337518 // HERC5 // hect domain and RLD 5 // 4q22.1 // 5119	-	GO:0000079 // regulation of cyclin-dependent protein kinase activity // traceable author statement /// GO:0006464 // protein modification process // inferred from electronic	-	---	-	2.24751	2.20403	Yes
2947073	HIST1H1B	NM_005322 // HIST1H1B // histone cluster 1, H1b // 6p22-p21.3 // 3009 /// ENST00000331442 // HIST1H1B // histone cluster 1, H1b // 6p22-p21.3 // 3009 /// BC069101 // HIST1H1B // histone cluster 1, H1b	-	GO:0006334 // nucleosome assembly // non-traceable author statement /// GO:0007517 // muscle organ development // inferred from electronic annotation /// ENST00000331442 //	-	---	-	2.25408	-8.00791
2899194	HIST1H2BE	NM_003523 // HIST1H2BE // histone cluster 1, H2be // 6p21.3 // 8344 /// NM_003524 // HIST1H2BH // histone cluster 1, H2bh // 6p21.3 // 8345 /// BC101748 // HIST1H2BE // histone cluster 1, H2be // 6p21	-	GO:0006334 // nucleosome assembly // non-traceable author statement	-	---	-	2.49441	-2.35152
2946319	HIST1H4D	NM_003539 // HIST1H4D // histone cluster 1, H4d // 6p21.3 // 8360 /// BC128104 // HIST1H4D // histone cluster 1, H4d // 6p21.3 // 8360	-	---	-	---	-	-2.50457	-9.88565	Yes
2948926	HLA-B	NM_005514 // HLA-B // major histocompatibility complex, class I, B // 6p21.3 // 3106 /// BC091497 // HLA-B // major histocompatibility complex, class I, B // 6p21.3 // 3106 /// AK292226 // HLA-B // ma	-	GO:0002474 // antigen processing and presentation of peptide antigen via MHC class I // inferred from electronic annotation /// GO:0006952 // defense response // traceable a	-	NM_005514 // GenMAPP // Proteasome_Degradation /// BC091497 // GenMAPP // Proteasome_Degradation /// AK292226 // GenMAPP // Proteasome_Degradation /// U04244 // GenMAPP // Proteasome_Degradation /// U	-	5.57866	2.43353
2343473	IFI44L	NM_006820 // IFI44L // interferon-induced protein 44-like // 1p31.1 // 10964 /// ENST00000370751 // IFI44L // interferon-induced protein 44-like // 1p31.1 // 10964 /// AL832618 // IFI44L // interferon	-	GO:0006955 // immune response // inferred from electronic annotation /// ENST00000370751 // GO:0006955 // immune response // inferred from electronic annotation /// AL832618 // GO:00069	-	---	-	3.67435	2.68415	Yes
3257246	IFIT1	NM_001548 // IFIT1 // interferon-induced protein with tetratricopeptide repeats 1 // 10q25-q26 // 3434 /// ENST00000371804 // IFIT1 // interferon-induced protein with tetratricopeptide repeats 1 // 10	-	GO:0008150 // biological_process // no biological data available /// ENST00000371804 // GO:0008150 // biological_process // no biological data available /// AK092813 // GO:0008150 // bi	-	---	-	2.77687	2.57527	Yes
3257204	IFIT3	NM_001031683 // IFIT3 // interferon-induced protein with tetratricopeptide repeats 3 // 10q24 // 3437 /// NM_001549 // IFIT3 // interferon-induced protein with tetratricopeptide repeats 3 // 10q24 //	-	GO:0008150 // biological_process // no biological data available /// GO:0008150 // biological_process // no biological data available /// ENST00000371811 // GO:0008150 /	-	---	-	7.25171	2.07811	Yes
3359134	IGF2	NM_000612 // IGF2 // insulin-like growth factor 2 (somatomedin A) // 11p15.5 // 3481 /// NM_001007139 // IGF2 // insulin-like growth factor 2 (somatomedin A) // 11p15.5 // 3481 /// NR_003512 // INS-IG	-	GO:0001501 // skeletal system development // traceable author statement /// GO:0001649 // osteoblast differentiation // inferred from electronic annotation /// NM_000612 //	-	---	-	-2.48053	-10.5037	Yes
2976041	IL20RA	NM_014432 // IL20RA // interleukin 20 receptor, alpha // 6q22.33-q23.1 // 53832 /// ENST00000316649 // IL20RA // interleukin 20 receptor, alpha // 6q22.33-q23.1 // 53832 /// AK297121 // IL20RA // inte	-	GO:0007596 // blood coagulation // inferred from electronic annotation /// AK297121 // GO:0007596 // blood coagulation // inferred from electronic annotation	-	---	-	2.25996	-3.80983	Yes
3779362	IMPA2	NM_014214 // IMPA2 // inositol(myo)-1(or 4)-monophosphatase 2 // 18p11.2 // 3613 /// ENST00000269159 // IMPA2 // inositol(myo)-1(or 4)-monophosphatase 2 // 18p11.2 // 3613 /// AF014398 // IMPA2 // ino	-	GO:0006796 // phosphate metabolic process // traceable author statement /// GO:0007165 // signal transduction // traceable author statement /// GO:0046855 // i	-	---	-	-2.27865	3.05896	Yes
3262129	INA	NM_032727 // INA // internexin neuronal intermediate filament protein, alpha // 10q24.33 // 9118 /// ENST00000369849 // INA // internexin neuronal intermediate filament protein, alpha // 10q24.33 // 9	-	GO:0007275 // multicellular organismal development // inferred from electronic annotation /// GO:0007399 // nervous system development // inferred from electronic annotation	-	---	-	-15.6847	13.7115
3456049	ITGB7	NM_000889 // ITGB7 // integrin, beta 7 // 12q13.13 // 3695 /// ENST00000267082 // ITGB7 // integrin, beta 7 // 12q13.13 // 3695 /// ENST00000422257 // ITGB7 // integrin, beta 7 // 12q13.13 // 3695 ///	-	GO:0007155 // cell adhesion // inferred from electronic annotation /// GO:0007160 // cell-matrix adhesion // inferred from electronic annotation /// GO:0007229	-	NM_000889 // GenMAPP // Integrin-mediated_cell_adhesion_KEGG /// BC015916 // GenMAPP // Integrin-mediated_cell_adhesion_KEGG	-	-3.19076	-2.32041	Yes
3507962	KATNAL1	NM_001014380 // KATNAL1 // katanin p60 subunit A-like 1 // 13q12.3 // 84056 /// NM_032116 // KATNAL1 // katanin p60 subunit A-like 1 // 13q12.3 // 84056 /// ENST00000380617 // KATNAL1 // katanin p60 s	-	---	-	---	-	-2.23964	2.68961	Yes
2325002	KDM1A	NM_001009999 // KDM1A // lysine (K)-specific demethylase 1A // 1p36.12 // 23028 /// NM_015013 // KDM1A // lysine (K)-specific demethylase 1A // 1p36.12 // 23028 /// ENST00000400181 // KDM1 // lysine (	-	GO:0007275 // multicellular organismal development // inferred from electronic annotation /// GO:0010553 // negative regulation of gene-specific transcription from RNA	-	---	-	3.28199	-2.22031
3059942	KIAA1324L	NM_001142749 // KIAA1324L // KIAA1324-like // 7q21.12 // 222223 /// NR_030672 // KIAA1324L // KIAA1324-like // 7q21.12 // 222223 /// NM_152748 // KIAA1324L // KIAA1324-like // 7q21.12 // 222223 /// EN	-	ENST00000450689 // GO:0007186 // G-protein coupled receptor protein signaling pathway // inferred from electronic annotation /// ENST00000416314 // GO:0007186 // G-protein coupled receptor protein si	-	---	-	-4.25202	-2.83035	Yes
3841756	KIR2DL1	NM_014218 // KIR2DL1 // killer cell immunoglobulin-like receptor, two domains, long cytoplasmic tail, 1 // 19q13.4 // 3802 /// NM_014219 // KIR2DL2 // killer cell immunoglobulin-like receptor, two dom	-	GO:0002769 // natural killer cell inhibitory signaling pathway // inferred from direct assay /// GO:0006955 // immune response // traceable author statement /// NM_014512 /	-	---	-	-2.74415	3.26365
3868768	KLK6	NM_002774 // KLK6 // kallikrein-related peptidase 6 // 19q13.3 // 5653 /// NM_001012964 // KLK6 // kallikrein-related peptidase 6 // 19q13.3 // 5653 /// NM_001012965 // KLK6 // kallikrein-related pept	-	GO:0006508 // proteolysis // inferred from electronic annotation /// GO:0007417 // central nervous system development // non-traceable author statement /// GO:	-	---	-	11.6696	2.22095	Yes
3455478	KRT6A	NM_005554 // KRT6A // keratin 6A // 12q12-q13 // 3853 /// NM_005555 // KRT6B // keratin 6B // 12q12-q13 // 3854 /// NM_173086 // KRT6C // keratin 6C // 12q13.13 // 286887 /// ENST00000330722 // KRT6A	-	GO:0007398 // ectoderm development // traceable author statement /// GO:0008284 // positive regulation of cell proliferation // non-traceable author statement /// NM_005554	-	---	-	-10.3312	-2.75923	Yes
3756723	KRTAP2-4	NM_033184 // KRTAP2-4 // keratin associated protein 2-4 // 17q12-q21 // 85294 /// NM_001123387 // KRTAP2-1 // keratin associated protein 2-1 // 17q12-q21 // 81872 /// NM_033032 // KRTAP2-2 // keratin	-	---	-	---	-	3.20153	3.69164
2437094	KRTCAP2	NM_173852 // KRTCAP2 // keratinocyte associated protein 2 // 1q22 // 200185 /// ENST00000295682 // KRTCAP2 // keratinocyte associated protein 2 // 1q22 // 200185 /// AK024167 // KRTCAP2 // keratinocyt	-	GO:0008150 // biological_process // no biological data available /// ENST00000295682 // GO:0008150 // biological_process // no biological data available /// AK024167 // GO:0008150 // bi	-	---	-	2.07254	2.50795
2474568	KRTCAP3	NM_001168364 // KRTCAP3 // keratinocyte associated protein 3 // 2p23.3 // 200634 /// NM_173853 // KRTCAP3 // keratinocyte associated protein 3 // 2p23.3 // 200634 /// ENST00000288873 // KRTCAP3 // ker	-	---	-	---	-	-2.01271	-3.25762	Yes
2508520	KYNU	NM_003937 // KYNU // kynureninase (L-kynurenine hydrolase) // 2q22.2 // 8942 /// NM_001032998 // KYNU // kynureninase (L-kynurenine hydrolase) // 2q22.2 // 8942 /// ENST00000264170 // KYNU // kynureni	-	GO:0006569 // tryptophan catabolic process // inferred from mutant phenotype /// GO:0008152 // metabolic process // inferred from electronic annotation /// GO:	-	---	-	-2.77368	-2.42722	Yes
2970086	LAMA4	NM_001105206 // LAMA4 // laminin, alpha 4 // 6q21 // 3910 /// NM_002290 // LAMA4 // laminin, alpha 4 // 6q21 // 3910 /// NM_001105207 // LAMA4 // laminin, alpha 4 // 6q21 // 3910 /// NM_001105208 // L	-	GO:0001568 // blood vessel development // inferred from electronic annotation /// GO:0030155 // regulation of cell adhesion // inferred from electronic annotation ///	-	---	-	-2.29024	2.99429	Yes
2359439	LCE1D	NM_178352 // LCE1D // late cornified envelope 1D // 1q21.3 // 353134 /// NM_178348 // LCE1A // late cornified envelope 1A // 1q21.3 // 353131 /// NM_178351 // LCE1C // late cornified envelope 1C // 1q	-	GO:0031424 // keratinization // inferred from electronic annotation /// GO:0031424 // keratinization // inferred from electronic annotation /// GO:0031424 // k	-	---	-	2.0636	-2.97055
3190190	LCN2	NM_005564 // LCN2 // lipocalin 2 // 9q34 // 3934 /// ENST00000373017 // LCN2 // lipocalin 2 // 9q34 // 3934 /// ENST00000277480 // LCN2 // lipocalin 2 // 9q34 // 3934 /// AK316217 // LCN2 // lipocalin	-	GO:0006810 // transport // inferred from electronic annotation /// ENST00000373017 // GO:0006810 // transport // inferred from electronic annotation /// ENST00000277480 // GO:0006810 //	-	---	-	4.95231	-5.35126	Yes
3577078	LGMN	NM_005606 // LGMN // legumain // 14q32.1 // 5641 /// NM_001008530 // LGMN // legumain // 14q32.1 // 5641 /// ENST00000393218 // LGMN // legumain // 14q32.1 // 5641 /// ENST00000334869 // LGMN // legum	-	GO:0006508 // proteolysis // inferred from electronic annotation /// GO:0040015 // negative regulation of multicellular organism growth // inferred from electronic annotatio	-	---	-	2.15719	-2.64746	Yes
3524999	LIG4	NM_002312 // LIG4 // ligase IV, DNA, ATP-dependent // 13q33-q34 // 3981 /// NM_001098268 // LIG4 // ligase IV, DNA, ATP-dependent // 13q33-q34 // 3981 /// NM_206937 // LIG4 // ligase IV, DNA, ATP-depe	-	GO:0000012 // single strand break repair // inferred from direct assay /// GO:0001701 // in utero embryonic development // inferred from sequence or structural similarity /	-	---	-	-2.35732	-2.07244	Yes
3735089	LOC643008	NR_028439 // LOC643008 // hypothetical protein LOC643008 // 17q25.1 // 643008 /// NM_001162995 // LOC643008 // hypothetical protein LOC643008 // 17q25.1 // 643008 /// ENST00000375215 // LOC643008 // h	-	---	-	---	-	-2.42044	-2.00251	Yes
3661718	LPCAT2	NM_017839 // LPCAT2 // lysophosphatidylcholine acyltransferase 2 // 16q12.2 // 54947 /// ENST00000262134 // LPCAT2 // lysophosphatidylcholine acyltransferase 2 // 16q12.2 // 54947 /// BC002472 // LPCA	-	GO:0006663 // platelet activating factor biosynthetic process // inferred from sequence or structural similarity /// GO:0008152 // metabolic process // inferred from electro	-	---	-	2.33089	-2.31576
3945225	MAFF	NM_012323 // MAFF // v-maf musculoaponeurotic fibrosarcoma oncogene homolog F (avian) // 22q13.1 // 23764 /// NM_001161572 // MAFF // v-maf musculoaponeurotic fibrosarcoma oncogene homolog F (avian) /	-	GO:0001701 // in utero embryonic development // inferred from electronic annotation /// GO:0006355 // regulation of transcription, DNA-dependent // inferred from electronic	-	NM_012323 // GenMAPP // Smooth_muscle_contraction /// NM_001161572 // GenMAPP // Smooth_muscle_contraction /// NM_001161573 // GenMAPP // Smooth_muscle_contraction /// NM_001161574 // GenMAPP // Smoot	-	2.84634	-2.1655
3959166	MB	NM_203377 // MB // myoglobin // 22q13.1 // 4151 /// NM_203378 // MB // myoglobin // 22q13.1 // 4151 /// NM_005368 // MB // myoglobin // 22q13.1 // 4151 /// ENST00000359787 // MB // myoglobin // 22q13.	-	GO:0001666 // response to hypoxia // inferred from electronic annotation /// GO:0006810 // transport // inferred from electronic annotation /// GO:0007507 // h	-	---	-	-4.56742	-2.8116	Yes
3020343	MET	NM_001127500 // MET // met proto-oncogene (hepatocyte growth factor receptor) // 7q31 // 4233 /// NM_000245 // MET // met proto-oncogene (hepatocyte growth factor receptor) // 7q31 // 4233 /// ENST000	-	GO:0006468 // protein amino acid phosphorylation // inferred from electronic annotation /// GO:0007165 // signal transduction // traceable author statement /// NM_001	-	---	-	2.0402	3.64914	Yes
3945863	MGAT3	NM_002409 // MGAT3 // mannosyl (beta-1,4-)-glycoprotein beta-1,4-N-acetylglucosaminyltransferase // 22q13.1 // 4248 /// NM_001098270 // MGAT3 // mannosyl (beta-1,4-)-glycoprotein beta-1,4-N-acetylgluc	-	GO:0006487 // protein amino acid N-linked glycosylation // inferred from electronic annotation /// GO:0006487 // protein amino acid N-linked glycosylation // inferred fro	-	---	-	-2.20393	-2.63744	Yes
3763270	MMD	NM_012329 // MMD // monocyte to macrophage differentiation-associated // 17q // 23531 /// ENST00000262065 // MMD // monocyte to macrophage differentiation-associated // 17q // 23531 /// AY424289 // MM	-	GO:0019835 // cytolysis // inferred from electronic annotation /// ENST00000262065 // GO:0019835 // cytolysis // inferred from electronic annotation /// AY424289 // GO:0019835 // cytoly	-	---	-	2.35213	-2.41288
3388673	MMP7	NM_002423 // MMP7 // matrix metallopeptidase 7 (matrilysin, uterine) // 11q21-q22 // 4316 /// ENST00000260227 // MMP7 // matrix metallopeptidase 7 (matrilysin, uterine) // 11q21-q22 // 4316 /// BC0036	-	GO:0006508 // proteolysis // inferred from electronic annotation /// GO:0008152 // metabolic process // inferred from electronic annotation /// GO:0030574 // c	-	NM_002423 // GenMAPP // Matrix_Metalloproteinases /// BC003635 // GenMAPP // Matrix_Metalloproteinases	-	3.21422	-10.8457	Yes
3202316	MOBKL2B	NM_024761 // MOBKL2B // MOB1, Mps One Binder kinase activator-like 2B (yeast) // 9p21.2 // 79817 /// ENST00000262244 // MOBKL2B // MOB1, Mps One Binder kinase activator-like 2B (yeast) // 9p21.2 // 79	-	---	-	---	-	3.76649	6.85131	Yes
3378281	MRPL11	NM_170739 // MRPL11 // mitochondrial ribosomal protein L11 // 11q13.3 // 65003 /// NM_016050 // MRPL11 // mitochondrial ribosomal protein L11 // 11q13.3 // 65003 /// NM_170738 // MRPL11 // mitochondri	-	GO:0006412 // translation // non-traceable author statement /// GO:0006412 // translation // non-traceable author statement /// GO:0006412 // translation // no	-	---	-	-2.40999	3.25491	Yes
3662201	MT1H	NM_005951 // MT1H // metallothionein 1H // 16q13 // 4496 /// NM_005949 // MT1F // metallothionein 1F // 16q13 // 4494 /// ENST00000332374 // MT1H // metallothionein 1H // 16q13 // 4496 /// ENST0000033	-	GO:0006882 // cellular zinc ion homeostasis // inferred from electronic annotation /// GO:0007263 // nitric oxide mediated signal transduction // inferred from electronic an	-	---	-	-11.8498	-2.80242
3663287	NDRG4	NM_001130487 // NDRG4 // NDRG family member 4 // 16q21-q22.1 // 65009 /// NM_020465 // NDRG4 // NDRG family member 4 // 16q21-q22.1 // 65009 /// NM_022910 // NDRG4 // NDRG family member 4 // 16q21-q22	-	GO:0006950 // response to stress // non-traceable author statement /// GO:0007275 // multicellular organismal development // inferred from electronic annotation /// N	-	---	-	-2.87729	-3.08113
2941784	NEDD9	NM_001142393 // NEDD9 // neural precursor cell expressed, developmentally down-regulated 9 // 6p25-p24 // 4739 /// NM_006403 // NEDD9 // neural precursor cell expressed, developmentally down-regulated	-	GO:0007010 // cytoskeleton organization // non-traceable author statement /// GO:0007049 // cell cycle // inferred from electronic annotation /// GO:0	-	---	-	6.11965	2.19268	Yes
2462160	NID1	NM_002508 // NID1 // nidogen 1 // 1q43 // 4811 /// ENST00000264187 // NID1 // nidogen 1 // 1q43 // 4811 /// M30269 // NID1 // nidogen 1 // 1q43 // 4811 /// ENST00000366595 // NID1 // nidogen 1 // 1q43	-	GO:0007155 // cell adhesion // inferred from electronic annotation /// GO:0007160 // cell-matrix adhesion // inferred from electronic annotation /// GO:0008218	-	---	-	-2.15565	2.49665	Yes
2808438	NNT	NM_012343 // NNT // nicotinamide nucleotide transhydrogenase // 5p13.1-cen // 23530 /// NM_182977 // NNT // nicotinamide nucleotide transhydrogenase // 5p13.1-cen // 23530 /// ENST00000264663 // NNT /	-	GO:0006099 // tricarboxylic acid cycle // traceable author statement /// GO:0015992 // proton transport // traceable author statement /// GO:0055114 // oxidati	-	---	-	2.06894	2.28292	Yes
3853108	NOTCH3	NM_000435 // NOTCH3 // Notch homolog 3 (Drosophila) // 19p13.2-p13.1 // 4854 /// ENST00000263388 // NOTCH3 // Notch homolog 3 (Drosophila) // 19p13.2-p13.1 // 4854 /// U97669 // NOTCH3 // Notch homolo	-	GO:0007219 // Notch signaling pathway // inferred from electronic annotation /// GO:0007275 // multicellular organismal development // inferred from electronic annotation /	-	---	-	-2.20454	-2.24854	Yes
3469597	NUAK1	NM_014840 // NUAK1 // NUAK family, SNF1-like kinase, 1 // 12q23.3 // 9891 /// ENST00000261402 // NUAK1 // NUAK family, SNF1-like kinase, 1 // 12q23.3 // 9891 /// BC152462 // NUAK1 // NUAK family, SNF1	-	GO:0006468 // protein amino acid phosphorylation // inferred from electronic annotation /// ENST00000261402 // GO:0006468 // protein amino acid phosphorylation // inferred from electroni	-	---	-	2.97084	2.09096	Yes
3986933	NXT2	NM_018698 // NXT2 // nuclear transport factor 2-like export factor 2 // Xq23 // 55916 /// ENST00000218004 // NXT2 // nuclear transport factor 2-like export factor 2 // Xq23 // 55916 /// BC120984 // NX	-	GO:0015031 // protein transport // inferred from electronic annotation /// GO:0051028 // mRNA transport // inferred from electronic annotation /// ENST00000218004 // GO:001	-	---	-	2.14855	-2.01718	Yes
3432514	OAS2	NM_002535 // OAS2 // 2'-5'-oligoadenylate synthetase 2, 69/71kDa // 12q24.2 // 4939 /// NM_016817 // OAS2 // 2'-5'-oligoadenylate synthetase 2, 69/71kDa // 12q24.2 // 4939 /// NM_001032731 // OAS2 //	-	GO:0006139 // nucleobase, nucleoside, nucleotide and nucleic acid metabolic process // traceable author statement /// GO:0006401 // RNA catabolic process // inferred from el	-	---	-	4.11942	3.29438	Yes
3228545	OBP2B	NM_014581 // OBP2B // odorant binding protein 2B // 9q34 // 29989 /// NM_014582 // OBP2A // odorant binding protein 2A // 9q34 // 29991 /// ENST00000372034 // OBP2B // odorant binding protein 2B // 9q	-	GO:0006810 // transport // inferred from electronic annotation /// GO:0007608 // sensory perception of smell // non-traceable author statement /// GO:0007635 /	-	---	-	-5.54543	-2.12905	Yes
2322786	PADI1	NM_013358 // PADI1 // peptidyl arginine deiminase, type I // 1p36.13 // 29943 /// ENST00000375471 // PADI1 // peptidyl arginine deiminase, type I // 1p36.13 // 29943 /// AK026652 // PADI1 // peptidyl	-	GO:0006464 // protein modification process // inferred from electronic annotation /// GO:0018101 // peptidyl-citrulline biosynthetic process from peptidyl-arginine // inferr	-	---	-	2.42049	-4.08627
3526425	PCID2	BC008975 // PCID2 // PCI domain containing 2 // 13q34 // 55795 /// AK024478 // PCID2 // PCI domain containing 2 // 13q34 // 55795	-	BC008975 // GO:0008150 // biological_process // no biological data available /// AK024478 // GO:0008150 // biological_process // no biological data available	-	---	-	-2.60317	-4.08571	Yes
3454740	PHB	NM_002634 // PHB // prohibitin // 17q21 // 5245 /// AK292677 // LOC494150 // prohibitin pseudogene // 12q13 // 494150	-	GO:0006260 // DNA replication // inferred from electronic annotation /// GO:0007165 // signal transduction // traceable author statement /// GO:0008285 // nega	-	---	-	-2.52116	2.1054	Yes
3886765	PI3	NM_002638 // PI3 // peptidase inhibitor 3, skin-derived // 20q12-q13 // 5266 /// ENST00000243924 // PI3 // peptidase inhibitor 3, skin-derived // 20q12-q13 // 5266 /// BC010952 // PI3 // peptidase inh	-	GO:0007620 // copulation // inferred from electronic annotation /// ENST00000243924 // GO:0007620 // copulation // inferred from electronic annotation /// BC010952 // GO:0007620 // copu	-	---	-	-5.97323	-3.12181	Yes
3406880	PIK3C2G	NM_004570 // PIK3C2G // phosphoinositide-3-kinase, class 2, gamma polypeptide // 12p12 // 5288 /// ENST00000433979 // PIK3C2G // phosphoinositide-3-kinase, class 2, gamma polypeptide // 12p12 // 5288	-	GO:0007154 // cell communication // inferred from electronic annotation /// GO:0008150 // biological_process // no biological data available /// GO:0046854 //	-	---	-	-2.78754	-2.29127	Yes
3133233	PLAT	NM_000930 // PLAT // plasminogen activator, tissue // 8p12 // 5327 /// NM_033011 // PLAT // plasminogen activator, tissue // 8p12 // 5327 /// ENST00000220809 // PLAT // plasminogen activator, tissue /	-	GO:0001666 // response to hypoxia // inferred from electronic annotation /// GO:0006464 // protein modification process // traceable author statement /// GO:00	-	NM_000930 // GenMAPP // Blood_Clotting_Cascade /// NM_033011 // GenMAPP // Blood_Clotting_Cascade /// BC095403 // GenMAPP // Blood_Clotting_Cascade	-	4.35985	-2.14319	Yes
3846831	PLIN5	NM_001013706 // PLIN5 // perilipin 5 // 19p13.3 // 440503 /// NM_052972 // LRG1 // leucine-rich alpha-2-glycoprotein 1 // 19p13.3 // 116844 /// ENST00000381848 // PLIN5 // perilipin 5 // 19p13.3 // 44	-	GO:0008150 // biological_process // no biological data available /// GO:0050873 // brown fat cell differentiation // inferred from electronic annotation /// ENST00000306390	-	---	-	2.57146	-2.2556	Yes
3790704	PMAIP1	NM_021127 // PMAIP1 // phorbol-12-myristate-13-acetate-induced protein 1 // 18q21.32 // 5366 /// ENST00000316660 // PMAIP1 // phorbol-12-myristate-13-acetate-induced protein 1 // 18q21.32 // 5366 ///	-	GO:0001836 // release of cytochrome c from mitochondria // inferred from direct assay /// GO:0006915 // apoptosis // inferred from mutant phenotype /// GO:0006	-	---	-	2.00314	-3.90522	Yes
2763550	PPARGC1A	NM_013261 // PPARGC1A // peroxisome proliferator-activated receptor gamma, coactivator 1 alpha // 4p15.1 // 10891 /// ENST00000264867 // PPARGC1A // peroxisome proliferator-activated receptor gamma, c	-	GO:0001659 // temperature homeostasis // traceable author statement /// GO:0001678 // cellular glucose homeostasis // non-traceable author statement /// GO:000	-	---	-	2.66344	2.59535
2761842	PROM1	NM_001145847 // PROM1 // prominin 1 // 4p15.32 // 8842 /// NM_006017 // PROM1 // prominin 1 // 4p15.32 // 8842 /// NM_001145848 // PROM1 // prominin 1 // 4p15.32 // 8842 /// NM_001145850 // PROM1 // p	-	GO:0007601 // visual perception // inferred from electronic annotation /// GO:0050896 // response to stimulus // inferred from electronic annotation ///	-	---	-	2.08801	-2.85933
3119200	PSCA	NM_005672 // PSCA // prostate stem cell antigen // 8q24.2 // 8000 /// NR_033343 // PSCA // prostate stem cell antigen // 8q24.2 // 8000 /// ENST00000301258 // PSCA // prostate stem cell antigen // 8q2	-	---	-	---	-	2.20222	-3.24523
2448382	PTGS2	NM_000963 // PTGS2 // prostaglandin-endoperoxide synthase 2 (prostaglandin G/H synthase and cyclooxygenase) // 1q25.2-q25.3 // 5743 /// ENST00000367468 // PTGS2 // prostaglandin-endoperoxide synthase	-	GO:0006633 // fatty acid biosynthetic process // inferred from electronic annotation /// GO:0006693 // prostaglandin metabolic process // traceable author statement /// NM_	-	AY151286 // GenMAPP // Eicosanoid_Synthesis /// AY151286 // GenMAPP // Prostaglandin_synthesis_regulation	-	4.78593	2.2365
3655587	QPRT	NM_014298 // QPRT // quinolinate phosphoribosyltransferase // 16p11.2 // 23475 /// NM_001030288 // SPN // sialophorin // 16p11.2 // 6693 /// NM_003123 // SPN // sialophorin // 16p11.2 // 6693 /// ENST	-	GO:0008152 // metabolic process // inferred from electronic annotation /// GO:0009435 // NAD biosynthetic process // inferred from electronic annotation /// GO	-	---	-	-3.98967	-4.08134	Yes
2412624	RAB3B	NM_002867 // RAB3B // RAB3B, member RAS oncogene family // 1p32-p31 // 5865 /// ENST00000371655 // RAB3B // RAB3B, member RAS oncogene family // 1p32-p31 // 5865 /// BC005035 // RAB3B // RAB3B, member	-	GO:0007264 // small GTPase mediated signal transduction // inferred from electronic annotation /// GO:0015031 // protein transport // inferred from electronic annotation //	-	---	-	3.03055	2.11929	Yes
3526831	RASA3	NM_007368 // RASA3 // RAS p21 protein activator 3 // 13q34 // 22821 /// ENST00000334062 // RASA3 // RAS p21 protein activator 3 // 13q34 // 22821 /// AK128094 // RASA3 // RAS p21 protein activator 3 /	-	GO:0007165 // signal transduction // traceable author statement /// GO:0051056 // regulation of small GTPase mediated signal transduction // inferred from electronic annotat	-	---	-	-2.07772	-2.5315
2815488	RGNEF	NM_001080479 // RGNEF // 190 kDa guanine nucleotide exchange factor // 5q13.2 // 64283 /// NM_001177693 // RGNEF // 190 kDa guanine nucleotide exchange factor // 5q13.2 // 64283 /// ENST00000296794 //	-	GO:0030154 // cell differentiation // inferred from electronic annotation /// GO:0035023 // regulation of Rho protein signal transduction // inferred from electronic a	-	---	-	3.34888	2.64999	Yes
3106243	RIPK2	NM_003821 // RIPK2 // receptor-interacting serine-threonine kinase 2 // 8q21 // 8767 /// ENST00000220751 // RIPK2 // receptor-interacting serine-threonine kinase 2 // 8q21 // 8767 /// AF027706 // RIPK	-	GO:0006468 // protein amino acid phosphorylation // inferred from electronic annotation /// GO:0006915 // apoptosis // traceable author statement /// GO:000691	-	---	-	2.78043	2.40136	Yes
3842141	RPL28	NM_001136134 // RPL28 // ribosomal protein L28 // 19q13.4 // 6158 /// NM_000991 // RPL28 // ribosomal protein L28 // 19q13.4 // 6158 /// NM_001136135 // RPL28 // ribosomal protein L28 // 19q13.4 // 61	-	GO:0006412 // translation // traceable author statement /// GO:0006414 // translational elongation // not recorded /// GO:0006412 // translation // trace	-	---	-	2.25704	2.16373	Yes
3147286	RRM2B	NM_015713 // RRM2B // ribonucleotide reductase M2 B (TP53 inducible) // 8q23.1 // 50484 /// NM_001172477 // RRM2B // ribonucleotide reductase M2 B (TP53 inducible) // 8q23.1 // 50484 /// NM_001172478	-	GO:0001822 // kidney development // inferred from electronic annotation /// GO:0003014 // renal system process // inferred from electronic annotation /// GO:00	-	---	-	2.11055	2.25959	Yes
2922756	RWDD1	NM_016104 // RWDD1 // RWD domain containing 1 // 6q13-q22.33 // 51389 /// NM_001007464 // RWDD1 // RWD domain containing 1 // 6q13-q22.33 // 51389 /// NM_015952 // RWDD1 // RWD domain containing 1 //	-	---	-	---	-	-2.1672	2.0402	Yes
2359664	S100A9	NM_002965 // S100A9 // S100 calcium binding protein A9 // 1q21 // 6280 /// ENST00000368738 // S100A9 // S100 calcium binding protein A9 // 1q21 // 6280 /// BC047681 // S100A9 // S100 calcium binding p	-	GO:0006935 // chemotaxis // inferred from electronic annotation /// GO:0006954 // inflammatory response // traceable author statement /// GO:0007267 // cell-ce	-	---	-	-2.25657	-5.21724
3061456	SAMD9L	NM_152703 // SAMD9L // sterile alpha motif domain containing 9-like // 7q21.2 // 219285 /// ENST00000318238 // SAMD9L // sterile alpha motif domain containing 9-like // 7q21.2 // 219285 /// ENST000004	-	---	-	---	-	2.57061	2.5476	Yes
3476665	SCARB1	NM_005505 // SCARB1 // scavenger receptor class B, member 1 // 12q24.31 // 949 /// NM_001082959 // SCARB1 // scavenger receptor class B, member 1 // 12q24.31 // 949 /// ENST00000261693 // SCARB1 // sc	-	GO:0001935 // endothelial cell proliferation // inferred from electronic annotation /// GO:0006702 // androgen biosynthetic process // inferred from electronic annotation /	-	NM_005505 // GenMAPP // Statin_Pathway_PharmGKB /// NM_001082959 // GenMAPP // Statin_Pathway_PharmGKB /// BC080647 // GenMAPP // Statin_Pathway_PharmGKB	-	-2.1719	-2.04665	Yes
3791782	SERPINB5	NM_002639 // SERPINB5 // serpin peptidase inhibitor, clade B (ovalbumin), member 5 // 18q21.3 // 5268 /// ENST00000382771 // SERPINB5 // serpin peptidase inhibitor, clade B (ovalbumin), member 5 // 18	-	GO:0006928 // cellular component movement // traceable author statement /// ENST00000382771 // GO:0006928 // cell motion // traceable author statement /// U04313 // GO:0006928 // cellul	-	---	-	-2.32245	-2.98997	Yes
2378325	SERTAD4	NM_019605 // SERTAD4 // SERTA domain containing 4 // 1q32.1-q41 // 56256 /// ENST00000367012 // SERTAD4 // SERTA domain containing 4 // 1q32.1-q41 // 56256 /// BC012083 // SERTAD4 // SERTA domain cont	-	---	-	---	-	2.50522	3.46969	Yes
2529421	SGPP2	NM_152386 // SGPP2 // sphingosine-1-phosphate phosphotase 2 // 2q36.1 // 130367 /// ENST00000321276 // SGPP2 // sphingosine-1-phosphate phosphotase 2 // 2q36.1 // 130367 /// ENST00000392068 // SGPP2 /	-	---	-	---	-	3.87845	-2.18381	Yes
3922664	SLC37A1	NM_018964 // SLC37A1 // solute carrier family 37 (glycerol-3-phosphate transporter), member 1 // 21q22.3 // 54020 /// ENST00000398341 // SLC37A1 // solute carrier family 37 (glycerol-3-phosphate trans	-	GO:0008643 // carbohydrate transport // inferred from electronic annotation /// GO:0055085 // transmembrane transport // inferred from electronic annotation /// ENST0000039	-	---	-	-2.82286	-2.12213	Yes
3354443	SLC37A2	NM_198277 // SLC37A2 // solute carrier family 37 (glycerol-3-phosphate transporter), member 2 // 11q24.2 // 219855 /// NM_001145290 // SLC37A2 // solute carrier family 37 (glycerol-3-phosphate transpo	-	GO:0008643 // carbohydrate transport // inferred from electronic annotation /// GO:0055085 // transmembrane transport // inferred from electronic annotation /// NM_00114529	-	---	-	-2.13893	-8.21955	Yes
3988165	SLC6A14	NM_007231 // SLC6A14 // solute carrier family 6 (amino acid transporter), member 14 // Xq23-q24 // 11254 /// ENST00000371900 // SLC6A14 // solute carrier family 6 (amino acid transporter), member 14 /	-	GO:0006520 // cellular amino acid metabolic process // traceable author statement /// GO:0006810 // transport // traceable author statement /// GO:0006836 // n	-	---	-	-3.37791	-4.92155	Yes
2786322	SLC7A11	NM_014331 // SLC7A11 // solute carrier family 7, (cationic amino acid transporter, y+ system) member 11 // 4q28-q32 // 23657 /// ENST00000280612 // SLC7A11 // solute carrier family 7, (cationic amino	-	GO:0006865 // amino acid transport // not recorded /// GO:0009636 // response to toxin // inferred from direct assay /// GO:0055085 // transmembrane transport	-	---	-	3.14541	2.83742	Yes
2603051	SP110	NM_080424 // SP110 // SP110 nuclear body protein // 2q37.1 // 3431 /// NM_004509 // SP110 // SP110 nuclear body protein // 2q37.1 // 3431 /// NM_004510 // SP110 // SP110 nuclear body protein // 2q37.1	-	GO:0044419 // interspecies interaction between organisms // inferred from electronic annotation /// GO:0045449 // regulation of transcription // inferred from electronic ann	-	---	-	2.29266	2.40296	Yes
3760973	SP6	NM_199262 // SP6 // Sp6 transcription factor // 17q21.32 // 80320 /// ENST00000342234 // SP6 // Sp6 transcription factor // 17q21.32 // 80320 /// AK127707 // SP6 // Sp6 transcription factor // 17q21.3	-	GO:0008284 // positive regulation of cell proliferation // inferred from electronic annotation /// GO:0045449 // regulation of transcription // inferred from electronic anno	-	---	-	-4.0544	-2.2561	Yes
3456161	SP7	NM_152860 // SP7 // Sp7 transcription factor // 12q13.13 // 121340 /// NM_001173467 // SP7 // Sp7 transcription factor // 12q13.13 // 121340 /// ENST00000303846 // SP7 // Sp7 transcription factor // 1	-	GO:0001649 // osteoblast differentiation // inferred from electronic annotation /// GO:0006357 // regulation of transcription from RNA polymerase II promoter // inferred fro	-	---	-	2.54525	-2.04026	Yes
2359504	SPRR3	NM_005416 // SPRR3 // small proline-rich protein 3 // 1q21-q22 // 6707 /// NM_001097589 // SPRR3 // small proline-rich protein 3 // 1q21-q22 // 6707 /// ENST00000331860 // SPRR3 // small proline-rich	-	GO:0008544 // epidermis development // non-traceable author statement /// GO:0030216 // keratinocyte differentiation // non-traceable author statement /// GO:0	-	---	-	2.40397	-2.15826
2742224	SPRY1	NM_005841 // SPRY1 // sprouty homolog 1, antagonist of FGF signaling (Drosophila) // 4q28.1 // 10252 /// NM_199327 // SPRY1 // sprouty homolog 1, antagonist of FGF signaling (Drosophila) // 4q28.1 //	-	GO:0001657 // ureteric bud development // inferred from electronic annotation /// GO:0001759 // induction of an organ // inferred from electronic annotation /// NM_005841 /	-	---	-	2.0659	2.49407	Yes
3568485	SPTB	NM_001024858 // SPTB // spectrin, beta, erythrocytic // 14q23-q24.2 // 6710 /// ENST00000389722 // SPTB // spectrin, beta, erythrocytic // 14q23-q24.2 // 6710 /// ENST00000389723 // SPTB // spectrin,	-	GO:0051693 // actin filament capping // inferred from electronic annotation /// ENST00000389722 // GO:0051693 // actin filament capping // inferred from electronic annotation /// ENS	-	---	-	-3.82933	-3.1587
3632806	STRA6	NM_022369 // STRA6 // stimulated by retinoic acid gene 6 homolog (mouse) // 15q24.1 // 64220 /// NM_001142618 // STRA6 // stimulated by retinoic acid gene 6 homolog (mouse) // 15q24.1 // 64220 /// NM_	-	GO:0006810 // transport // inferred from electronic annotation /// GO:0006810 // transport // inferred from electronic annotation /// GO:0006810 // trans	-	---	-	2.34094	-2.1324
2758733	STX18	NM_016930 // STX18 // syntaxin 18 // 4p16.3-p16.2 // 53407 /// ENST00000306200 // STX18 // syntaxin 18 // 4p16.3-p16.2 // 53407 /// AB028741 // STX18 // syntaxin 18 // 4p16.3-p16.2 // 53407	-	GO:0006886 // intracellular protein transport // inferred from electronic annotation /// GO:0006888 // ER to Golgi vesicle-mediated transport // traceable author statement	-	---	-	2.35055	-2.0503	Yes
4016396	TCEAL8	NM_153333 // TCEAL8 // transcription elongation factor A (SII)-like 8 // Xq22.1 // 90843 /// NM_001006684 // TCEAL8 // transcription elongation factor A (SII)-like 8 // Xq22.1 // 90843 /// ENST0000037	-	GO:0045449 // regulation of transcription // inferred from electronic annotation /// GO:0045449 // regulation of transcription // inferred from electronic annotation ///	-	---	-	2.08947	-2.60494	Yes
3374890	TCN1	NM_001062 // TCN1 // transcobalamin I (vitamin B12 binding protein, R binder family) // 11q11-q12 // 6947 /// ENST00000257264 // TCN1 // transcobalamin I (vitamin B12 binding protein, R binder family)	-	GO:0006811 // ion transport // inferred from electronic annotation /// GO:0006824 // cobalt ion transport // inferred from electronic annotation /// GO:0015889	-	---	-	3.13884	-2.37186	Yes
3933559	TFF1	NM_003225 // TFF1 // trefoil factor 1 // 21q22.3 // 7031 /// ENST00000291527 // TFF1 // trefoil factor 1 // 21q22.3 // 7031 /// X00474 // TFF1 // trefoil factor 1 // 21q22.3 // 7031	-	GO:0005975 // carbohydrate metabolic process // traceable author statement /// GO:0006950 // response to stress // inferred from electronic annotation /// GO:0	-	---	-	-4.6519	-2.45857	Yes
2591421	TFPI	NM_006287 // TFPI // tissue factor pathway inhibitor (lipoprotein-associated coagulation inhibitor) // 2q32 // 7035 /// NM_001032281 // TFPI // tissue factor pathway inhibitor (lipoprotein-associated	-	GO:0007596 // blood coagulation // traceable author statement /// GO:0007598 // blood coagulation, extrinsic pathway // not recorded /// GO:0007596 // blood	-	---	-	2.26538	2.17863	Yes
2380590	TGFB2	NM_001135599 // TGFB2 // transforming growth factor, beta 2 // 1q41 // 7042 /// NM_003238 // TGFB2 // transforming growth factor, beta 2 // 1q41 // 7042 /// ENST00000366929 // TGFB2 // transforming gr	-	GO:0000902 // cell morphogenesis // inferred from direct assay /// GO:0001525 // angiogenesis // traceable author statement /// GO:0001654 // eye deve	-	---	-	4.95028	3.32452	Yes
3589458	THBS1	NM_003246 // THBS1 // thrombospondin 1 // 15q15 // 7057 /// ENST00000260356 // THBS1 // thrombospondin 1 // 15q15 // 7057 /// BC136469 // THBS1 // thrombospondin 1 // 15q15 // 7057 /// ENST00000397593	-	GO:0000187 // activation of MAPK activity // inferred from mutant phenotype /// GO:0001666 // response to hypoxia // non-traceable author statement /// GO:0001	-	NM_003246 // GenMAPP // TGF_Beta_Signaling_Pathway /// NM_003246 // GenMAPP // Inflammatory_Response_Pathway /// BC136469 // GenMAPP // TGF_Beta_Signaling_Pathway /// BC136469 // GenMAPP // Inflammato	-	6.11113	4.80699	Yes
2766289	TMEM156	NM_024943 // TMEM156 // transmembrane protein 156 // 4p14 // 80008 /// ENST00000344606 // TMEM156 // transmembrane protein 156 // 4p14 // 80008 /// ENST00000381938 // TMEM156 // transmembrane protein	-	---	-	---	-	5.27532	-2.13476
3394660	TRIM29	NM_012101 // TRIM29 // tripartite motif-containing 29 // 11q22-q23 // 23650 /// ENST00000341846 // TRIM29 // tripartite motif-containing 29 // 11q22-q23 // 23650 /// L24203 // TRIM29 // tripartite mot	-	GO:0006366 // transcription from RNA polymerase II promoter // traceable author statement /// ENST00000341846 // GO:0006366 // transcription from RNA polymerase II promoter // traceable	-	---	-	-2.58447	-3.36686
2802398	TRIO	NM_007118 // TRIO // triple functional domain (PTPRF interacting) // 5p15.2 // 7204 /// ENST00000344204 // TRIO // triple functional domain (PTPRF interacting) // 5p15.2 // 7204 /// AF091395 // TRIO /	-	GO:0006468 // protein amino acid phosphorylation // inferred from electronic annotation /// GO:0006915 // apoptosis // not recorded /// GO:0007185 // transmemb	-	---	-	2.25945	2.21058
2575949	TUBA3E	NM_207312 // TUBA3E // tubulin, alpha 3e // 2q21.1 // 112714 /// NM_080386 // TUBA3D // tubulin, alpha 3d // 2q21.1 // 113457 /// NM_006001 // TUBA3C // tubulin, alpha 3c // 13q11 // 7278 /// ENST0000	-	GO:0007018 // microtubule-based movement // inferred from electronic annotation /// GO:0051258 // protein polymerization // inferred from electronic annotation /// NM_08038	-	---	-	5.68744	-2.28652	Yes
2674762	UBA7	NM_003335 // UBA7 // ubiquitin-like modifier activating enzyme 7 // 3p21 // 7318 /// ENST00000333486 // UBA7 // ubiquitin-like modifier activating enzyme 7 // 3p21 // 7318 /// L13852 // UBA7 // ubiqui	-	GO:0006464 // protein modification process // inferred from direct assay /// GO:0008152 // metabolic process // inferred from electronic annotation /// GO:0019	-	L13852 // GenMAPP // Proteasome_Degradation	-	2.64321	2.00028	Yes
2637831	UPK1B	NM_006952 // UPK1B // uroplakin 1B // 3q13.3-q21 // 7348 /// ENST00000264234 // UPK1B // uroplakin 1B // 3q13.3-q21 // 7348 /// AB002155 // UPK1B // uroplakin 1B // 3q13.3-q21 // 7348	-	GO:0030855 // epithelial cell differentiation // inferred from direct assay /// ENST00000264234 // GO:0030855 // epithelial cell differentiation // inferred from direct assay /// AB0021	-	---	-	-3.17085	2.12377	Yes
2430163	VTCN1	NM_024626 // VTCN1 // V-set domain containing T cell activation inhibitor 1 // 1p13.1 // 79679 /// ENST00000369458 // VTCN1 // V-set domain containing T cell activation inhibitor 1 // 1p13.1 // 79679	-	GO:0006955 // immune response // inferred from electronic annotation /// ENST00000369458 // GO:0006955 // immune response // inferred from electronic annotation /// BX648021 // GO:00069	-	---	-	2.58041	-3.35418	Yes
3612166	WASH3P	NR_003659 // WASH3P // WAS protein family homolog 3 pseudogene // 15q26.3 // 374666 /// NR_024540 // WASH7P // WAS protein family homolog 7 pseudogene // 1p36.33 // 653635 /// NR_024077 // WASH2P // W	-	NR_003659 // GO:0006810 // transport // inferred from electronic annotation /// NR_003659 // GO:0016197 // endosome transport // inferred from sequence or structural similarity /// NR_003659 // GO:0	-	---	-	3.36905	-2.83796	Yes
2327630	YTHDF2	NM_016258 // YTHDF2 // YTH domain family, member 2 // 1p35 // 51441 /// NM_001173128 // YTHDF2 // YTH domain family, member 2 // 1p35 // 51441 /// NM_001172828 // YTHDF2 // YTH domain family, member 2	-	GO:0006959 // humoral immune response // traceable author statement /// GO:0006959 // humoral immune response // traceable author statement /// GO:000695	-	---	-	2.29208	-2.28417	Yes
3504760	ZDHHC20	AK098818 // ZDHHC20 // zinc finger, DHHC-type containing 20 // 13q12.11 // 253832 /// AL833626 // ZDHHC20 // zinc finger, DHHC-type containing 20 // 13q12.11 // 253832	-	---	-	---	-	-2.93659	-2.54251	Yes
